# Supplementary material for: Evaluation of Dynamic Changes and Regularity of Volatile Flavor Compounds for Different Green Plum (Prunus mume Sieb. et Zucc) Varieties during the Ripening Process by HS-GC–IMS with PLS-DA
Source: Foods. 2023 Jan 26;12(3):551. doi: 10.3390/foods12030551 (PMC9913901; doi:10.3390/foods12030551)
Supplement: Supplementary file 1 [file foods-12-00551-s001.zip]

Archive with 1 entries (1 files):
- foods-2035179-supplementary.xlsx
