# Supplementary material for: Evaluation of Dynamic Changes and Regularity of Volatile Flavor Compounds for Different Green Plum (Prunus mume Sieb. et Zucc) Varieties during the Ripening Process by HS-GC–IMS with PLS-DA
Source: Foods. 2023 Jan 26;12(3):551. doi: 10.3390/foods12030551 (PMC9913901; doi:10.3390/foods12030551)
Supplement: Supplementary file 1 [file foods-12-00551-s001.zip › foods-2035179-supplementary.xlsx]

## Sheet: BM
Compounds	CAS#	molecular formula	MW	RI	Rt [sec]	Dt [a.u.]	[+] [nitrogen] BM6	[+] [nitrogen] BM6	[+] [nitrogen] BM6	[+] [nitrogen] BM8	[+] [nitrogen] BM8	[+] [nitrogen] BM8	[+] [nitrogen] BM10	[+] [nitrogen] BM10	[+] [nitrogen] BM10
(E)-2-octenal	C2548870	C8H14O	126.2	1035	655.16	1.82104	39.0119	35.6887	32.7591	37.7169	40.9385	17.7587	277.625	317.742	302.76
1-butanol	C71363	C4H10O	74.1	657	172.876	1.37972	290.109	311.048	486.286	27.1982	27.4013	21.9865	1360.75	1321.7	1353.77
1-octen-3-ol	C3391864	C8H16O	128.2	982.5	557.24	1.15661	80.9693	69.7428	70.1776	267.415	283.919	266.066	71.9583	57.8148	40.4656
1-octen-3-one	C4312996	C8H14O	126.2	979.5	551.692	1.2718	16.2859	14.7243	16.0542	129.395	119.965	124.701	25.8365	21.5707	24.7923
2,4,5-Trimethyl-thiazole	C13623115	C6H9NS	127.2	955.3	506.511	1.56675	62.725	62.4394	59.5446	921.146	915.54	917.514	75.8813	78.192	87.8252
2-heptanone D	C110430	C7H14O	114.2	893.1	390.601	1.63177	1297.77	1045.99	1415.33	96.6204	96.7283	49.1751	7839.95	8126.95	8280.41
2-heptanone M	C110430	C7H14O	114.2	894.3	392.798	1.26173	1348.44	1210.25	1307.74	127.11	137.784	120.391	1617.03	1584.15	1526.56
2-heptenal ( E)	C18829555	C7H12O	112.2	954.3	504.555	1.25426	79.1411	43.0397	61.8395	456.964	456.462	444.484	89.4852	79.8076	76.8272
2-hexanol	C626937	C6H14O	102.2	768.4	253.22	1.5696	28.179	23.0561	22.1801	37.6439	38.9802	35.6316	88.9742	85.2828	82.0485
2-Hexanone D	C591786	C6H12O	100.2	781.9	264.491	1.50278	181.837	188.953	182.449	8.13502	9.34749	3.739	92.291	100.982	115.665
2-Hexanone M	C591786	C6H12O	100.2	784.3	266.503	1.18638	296.231	301.31	232.849	44.5537	47.531	40.126	259.359	256.058	257.115
2-Hexen-1-ol	C2305217	C6H12O	100.2	849.3	340.218	1.17979	119.318	85.3082	87.6316	416.952	412.455	408.144	173.857	158.949	144.389
2-Methylbutanol	C137326	C5H12O	88.1	766.1	251.358	1.47465	52.5078	49.9591	62.9059	45.179	45.3123	40.3355	113.157	109.05	116.096
2-nonanone D	C821556	C9H18O	142.2	1096.9	770.615	1.87878	61.2269	61.157	59.1066	55.5708	64.604	25.8207	106.711	105.285	130.284
2-nonanone M	C821556	C9H18O	142.2	1100.4	777.192	1.40774	167.753	201.366	211.199	82.9023	87.9585	56.0215	629.155	663.875	750.729
2-Octanone D	C111137	C8H16O	128.2	997.1	584.423	1.75543	139.727	135.318	158.4	17.0699	18.0665	7.20186	93.7225	80.9026	69.035
2-Octanone M	C111137	C8H16O	128.2	997.3	584.748	1.33435	471.653	452.146	492.608	46.9565	38.3009	47.3755	502.651	472.021	494.82
2-pentanone	C107879	C5H10O	86.1	686.8	186.181	1.37047	1419.17	1416.75	1401.9	200.344	177.063	190.863	5847.77	6035.49	6072.72
3-methylbutan-1-ol	C123513	C5H12O	88.1	731	222.234	1.48826	1173.01	1296.97	2871.49	199.186	138.587	172.337	421.37	391.519	482.667
3-Octanone D	C106683	C8H16O	128.2	990.7	572.555	1.71809	80.8836	87.8252	101.162	21.4024	16.0796	8.10645	29.8168	33.1368	35.4094
3-Octanone M	C106683	C8H16O	128.2	991.2	573.358	1.30758	385.377	392.738	418.514	47.2421	46.4455	40.1546	157.6	157.819	205.581
6-Methyl-5-hepten-2-one	C110930	C8H14O	126.2	992.4	575.635	1.17731	140.197	112.186	134.287	586.467	567.521	550.22	227.123	246.787	199.278
alpha-Phellandrene	C99832	C10H16	136.2	993.6	577.939	1.21878	53.0284	49.5592	61.2301	67.7273	45.5282	61.8236	160.523	214.323	222.588
amyl acetate D	C628637	C7H14O2	130.2	916.1	433.442	1.764	31.8672	36.2378	27.906	29.2867	32.1084	11.4646	1603.93	1639.34	1593.09
amyl acetate M	C628637	C7H14O2	130.2	916.7	434.541	1.31285	128.865	113.052	117.286	52.4856	35.0856	23.4687	976.726	994.31	996.094
Benzaldehyde D	C100527	C7H6O	106.1	955	505.944	1.46953	278.724	162.824	176.504	1815.19	1842.08	1822.47	200.547	170.394	153.458
Benzaldehyde M	C100527	C7H6O	106.1	955	505.944	1.14839	606.111	183.557	126.704	1755.49	1752.39	1739.07	393.69	283.507	201.258
Butyl acetate	C123864	C6H12O2	116.2	804.6	289.538	1.61954	249.954	221.505	198.154	194.92	180.399	153.089	14992.4	14937.5	14935.9
Butyl butyrate	C109217	C8H16O2	144.2	1009.9	608.224	1.82457	81.1915	82.4389	100.204	121.746	118.055	79.1315	12022.3	12158.2	11704.9
Butyl hexanoate D	C626824	C10H20O2	172.3	1209.6	980.988	2.05481	42.5319	42.424	37.3678	41.3162	46.0868	17.2825	182.7	228.939	243.784
Butyl hexanoate M	C626824	C10H20O2	172.3	1208.8	979.538	1.46908	101.896	100.61	101.772	101.204	116.741	69.5873	1107.51	1265.37	1191
Butyl propanoate D	C590012	C7H14O2	130.2	909.3	420.78	1.72179	19.206	12.7151	11.0646	14.5942	14.4005	6.06873	394.963	401.577	391.976
butyl propanoate M	C590012	C7H14O2	130.2	909.6	421.354	1.2867	55.2407	55.0883	43.9316	16.416	16.8096	10.2775	248.983	255.096	237.807
ethyl acetate	C141786	C4H8O2	88.1	605.8	150.027	1.33841	6795.32	6952.47	5222.52	2687.91	3073.6	2704.09	11908.2	11691.7	11865.5
ethyl butyrate	C105544	C6H12O2	116.2	793	276.356	1.56065	69.8571	82.5468	74.9196	1274.45	1130.87	1280.06	7496.07	7479.14	7445.81
ethyl hexanoate M	C123660	C8H16O2	144.2	1011	610.302	1.34063	657.216	641.819	713.574	295.555	235.217	265.996	2507.5	2434.51	2469.55
ethyl propanoate	C105373	C5H10O2	102.1	705.4	200.94	1.45255	7.81444	7.58274	8.27785	6.67497	5.51328	4.65312	201.728	204.042	207.781
hexanal	C66251	C6H12O	100.2	790.4	273.455	1.25514	88.1235	88.3457	110.662	493.557	477.538	478.995	38.558	39.3515	41.9987
Hexyl butanoate D	C2639636	C10H20O2	172.3	1210.2	982.075	2.0827	58.056	57.0784	67.1686	49.9242	49.9305	19.9011	251.522	328.318	337.716
Hexyl butanoate M	C2639636	C10H20O2	172.3	1207.8	977.727	1.48683	199.125	212.532	204.163	188.584	198.979	78.5126	2675.7	3080.57	3006.1
isoamyl acetate	C123922	C7H14O2	130.2	877.3	371.926	1.74845	21.6183	24.2305	28.6138	27.5442	24.7986	13.1912	177.971	183.865	191.911
isobutyl acetate	C110190	C6H12O2	116.2	768.3	253.199	1.6155	20.3106	29.0137	23.4846	26.411	19.1425	14.2799	754.579	776.391	771.925
Limonene D	C138863	C10H16	136.2	1033.9	653.05	1.29495	452.939	405.916	484.175	392.849	235.928	385.441	62.0172	86.4953	79.1918
Limonene M	C138863	C10H16	136.2	1034.4	653.972	1.21703	515.394	475.627	580.684	501.299	297.882	497.798	226.933	279.482	302.319
Linalool	C78706	C10H18O	154.3	1062.1	705.745	1.21707	59.9763	47.9023	62.1759	70.0507	49.7306	70.0792	69.6285	81.2454	81.2264
methyl benzoate	C93583	C8H8O2	136.1	1054.9	692.207	1.20739	34.1969	30.6261	39.0849	39.1135	39.4087	35.4348	51.0097	69.3936	73.4373
n-Hexanol D	C111273	C6H14O	102.2	868	361.45	1.63935	102.251	95.4048	113.684	35.5046	33.432	18.9394	895.687	889.666	902.536
n-Hexanol M	C111273	C6H14O	102.2	868.7	362.253	1.32543	473.329	468.857	525.475	148.474	141.745	147.887	1502.05	1464.4	1464.37
Nonanal	C124196	C9H18O	142.2	1106.1	787.759	1.47369	95.3698	70.6347	75.7766	319.522	286.814	315.282	118.201	152.026	128.538
n-Propyl acetate D	C109604	C5H10O2	102.1	709	203.911	1.47959	19.2758	16.5081	13.5785	16.0352	16.1367	9.11262	1190.18	1180.14	1190.12
n-Propyl acetate M	C109604	C5H10O2	102.1	709.7	204.539	1.16613	72.6819	69.8317	106.25	85.3748	87.9617	82.3849	318.919	319.595	313.482
Octanal	C124130	C8H16O	128.2	1009.9	608.339	1.40676	23.091	31.2387	23.3671	213.932	174.257	201.773	67.9272	65.7657	68.5208
pentanal D	C110623	C5H10O	86.1	694.1	191.548	1.42316	13.607	12.5564	17.784	900.492	819.564	871.964	96.9632	100.023	96.9791
pentanal M	C110623	C5H10O	86.1	694.5	191.892	1.18296	157.108	155.194	167.255	769.027	757.617	762.054	168.41	178.234	175.276
Propyl butyrate	C105668	C7H14O2	130.2	915.3	432.035	1.68986	40.4402	38.3358	38.3771	38.0851	43.6428	17.1873	626.171	638.877	654.55

## Sheet: QZ
Compounds	CAS#	molecular formula	MW	RI	Rt [sec]	Dt [a.u.]	[+] [nitrogen] QZ6	[+] [nitrogen] QZ6	[+] [nitrogen] QZ6	[+] [nitrogen] QZ8	[+] [nitrogen] QZ8	[+] [nitrogen] QZ8	[+] [nitrogen] QZ10	[+] [nitrogen] QZ10	[+] [nitrogen] QZ10
1-butanol	C71363	C4H10O	74.1	657	172.876	1.37972	161.716	198.335	188.489	94.6366	67.4004	59.2495	147.43	146.075	154.638
1-octen-3-ol	C3391864	C8H16O	128.2	982.5	557.24	1.15661	203.845	222.985	233.859	233.779	231.348	226.473	192.2	218.166	200.386
1-octen-3-one	C4312996	C8H14O	126.2	979.5	551.692	1.2718	35.584	25.4525	29.0328	53.5838	77.2779	65.8419	30.3119	37.19	35.7077
1-pentanol D	C71410	C5H12O	88.1	759.1	245.531	1.50921	217.481	249.611	240.718	75.31	62.5536	35.3396	52.8284	66.5243	69.4825
1-pentanol M	C71410	C5H12O	88.1	761.6	247.643	1.25143	672.686	715.78	754.389	234.392	225.987	221.518	222.159	246.218	226.755
1-propanol	C71238	C3H8O	60.1	580.1	138.542	1.11011	39.3896	42.2272	33.9081	93.1671	96.0205	87.7903	95.3571	106.368	101.788
2,3-pentanedione	C600146	C5H8O2	100.1	705.7	201.203	1.21544	55.3454	52.7554	48.2356	126.682	130.424	130.598	145.964	154.575	148.398
2,4,5-Trimethyl-thiazole	C13623115	C6H9NS	127.2	955.3	506.511	1.56675	103.486	97.0775	88.0505	519.289	592.015	581.941	431.124	429.928	447.42
2-heptanone D	C110430	C7H14O	114.2	893.1	390.601	1.63177	275.219	586.604	529.878	40.0911	50.0194	14.7338	22.8466	46.893	40.5291
2-heptanone M	C110430	C7H14O	114.2	894.3	392.798	1.26173	755.706	1107.18	1095.91	165.789	143.161	122.647	159.288	171.423	179.58
2-heptenal ( E)	C18829555	C7H12O	112.2	954.3	504.555	1.25426	144.259	154.476	171.657	267.713	277.511	262.4	218.912	245.784	238.756
2-Hexanone M	C591786	C6H12O	100.2	784.3	266.503	1.18638	78.8268	101.185	103.045	51.3049	52.9395	44.4395	40.7322	49.3719	47.1342
2-Hexen-1-ol	C2305217	C6H12O	100.2	849.3	340.218	1.17979	169.528	161.704	142.307	346.838	355.678	341.039	281.444	312.571	296.501
2-Octanone M	C111137	C8H16O	128.2	997.3	584.748	1.33435	148.532	190.279	204.639	42.3732	48.7339	33.9398	37.1329	49.3116	48.1182
2-pentanone	C107879	C5H10O	86.1	686.8	186.181	1.37047	241.359	349.238	348.631	89.9804	100.483	99.604	83.5117	83.4641	82.788
2-Propanone	C67641	C3H6O	58.1	520.3	111.855	1.1139	1729.43	1424.45	1618.33	566.776	577.656	590.444	549.804	508.212	542.745
3-methylbutan-1-ol	C123513	C5H12O	88.1	731	222.234	1.48826	97.3441	125.631	133.011	46.4169	40.8814	31.9624	66.8227	73.2056	75.7639
3-Octanone M	C106683	C8H16O	128.2	991.2	573.358	1.30758	306.718	321.132	329.841	64.4644	50.5558	39.3769	104.505	95.1191	112.167
6-Methyl-5-hepten-2-one	C110930	C8H14O	126.2	992.4	575.635	1.17731	529.186	567.569	562.135	585.058	580.021	566.284	603.051	604.619	603.67
alpha-Phellandrene	C99832	C10H16	136.2	993.6	577.939	1.21878	45.1854	44.8743	50.9684	78.0619	75.2529	69.5777	67.4321	84.1909	66.8989
Benzaldehyde D	C100527	C7H6O	106.1	955	505.944	1.46953	374.303	305.214	262.254	2157.45	2334.82	2345.83	2108.29	2132.27	2105.75
Benzaldehyde M	C100527	C7H6O	106.1	955	505.944	1.14839	909.795	720.078	647.193	1953.63	2020.18	1992.03	1862.58	1878.41	1906.08
Butyl acetate	C123864	C6H12O2	116.2	804.6	289.538	1.61954	441.138	522.812	466.553	192.133	171.242	169.007	237.89	242.099	240.143
Cyclohexanone	C108941	C6H10O	98.1	896.4	396.71	1.15243	76.1892	63.1345	65.5848	99.4961	89.8248	81.9025	95.373	109.812	99.458
ethyl acetate	C141786	C4H8O2	88.1	605.8	150.027	1.33841	5742.99	10183.6	8435.2	9916.41	7657.17	7706.04	12463.4	11992.1	12328.1
ethyl butyrate	C105544	C6H12O2	116.2	793	276.356	1.56065	1118.46	1082.85	1086.97	1211.89	1328.18	1321.17	715.383	814.162	726.004
ethyl hexanoate M	C123660	C8H16O2	144.2	1011	610.302	1.34063	421.682	467.835	517.496	355.183	339.931	312.136	288.366	348.244	316.977
ethyl propanoate	C105373	C5H10O2	102.1	705.4	200.94	1.45255	35.603	56.6277	51.0541	49.3529	41.6336	41.7543	109.399	96.8902	108.971
Heptanal	C111717	C7H14O	114.2	899.8	403.046	1.33324	63.6963	58.2592	67.7114	170.781	194.444	187.137	111.472	140.203	116.455
hexanal	C66251	C6H12O	100.2	790.4	273.455	1.25514	169.321	116.639	126.602	466.283	487.476	465.911	306.388	337.186	316.075
Limonene D	C138863	C10H16	136.2	1033.9	653.05	1.29495	407.513	344.185	423.738	509.78	522.288	501.648	413.508	460.49	411.845
Limonene M	C138863	C10H16	136.2	1034.4	653.972	1.21703	421.024	343.201	441.405	604.743	597.976	596.027	506.736	564.7	514.944
Linalool	C78706	C10H18O	154.3	1062.1	705.745	1.21707	85.3939	76.805	97.9757	81.5343	88.3457	79.7187	65.2865	76.3257	68.032
Maltol M	C118718	C6H6O3	126.1	1091.5	760.659	1.21276	133.29	116.483	138.327	107.904	108.818	89.9772	94.4938	101.264	118.727
n-Hexanol D	C111273	C6H14O	102.2	868	361.45	1.63935	29.3565	35.2348	30.6642	18.5426	18.2189	8.69365	12.3596	22.6244	17.1143
n-Hexanol M	C111273	C6H14O	102.2	868.7	362.253	1.32543	245.346	248.7	249.351	118.908	93.9828	94.205	127.573	136.365	134.991
Nonanal	C124196	C9H18O	142.2	1106.1	787.759	1.47369	181.427	159.958	151.582	245.028	235.059	224.499	204.639	216.351	203.956
Octanal	C124130	C8H16O	128.2	1009.9	608.339	1.40676	94.8937	67.8034	76.4304	158.828	156.746	153.794	126.716	152.194	126.278
pentanal D	C110623	C5H10O	86.1	694.1	191.548	1.42316	65.0262	26.7729	29.7787	631.405	709.572	697.291	282.853	316.802	286.773
pentanal M	C110623	C5H10O	86.1	694.5	191.892	1.18296	424.824	279.65	276.791	674.495	715.596	704.655	520.016	540.961	525.218

## Sheet: YS
Compounds	CAS#	molecular formula	MW	RI	Rt [sec]	Dt [a.u.]	[+] [nitrogen] YS6	[+] [nitrogen] YS6	[+] [nitrogen] YS6	[+] [nitrogen] YS8	[+] [nitrogen] YS8	[+] [nitrogen] YS8	[+] [nitrogen] YS10	[+] [nitrogen] YS10	[+] [nitrogen] YS10
(E)-2-Hexen-1-ol	C928950	C6H12O	100.2	902.3	407.734	1.51487	70.8759	66.4926	71.9519	45.0172	40.1292	45.4234	501.632	482.34	476.1
(E)-2-octenal	C2548870	C8H14O	126.2	1035	655.16	1.82104	112.836	51.0129	89.5709	32.8289	32.9971	36.625	498.121	440.894	441.189
1-butanol	C71363	C4H10O	74.1	657	172.876	1.37972	187.972	188.984	224.181	200.56	182.328	197.24	129.414	121.781	114.284
1-pentanol D	C71410	C5H12O	88.1	759.1	245.531	1.50921	150.033	156.54	145.231	205.07	236.858	209.39	107.288	123.196	117.794
2-hexanol	C626937	C6H14O	102.2	768.4	253.22	1.5696	109.088	123.825	83.3879	124.222	145.148	131.712	380.635	369.802	361.124
2-Methylbutanol	C137326	C5H12O	88.1	766.1	251.358	1.47465	2777.61	2709.53	2477.71	2481.33	2324.76	2501.81	2953.9	3127.65	3125.14
2-Methylisoborneol	C2371428	C11H20O	168.3	1171.1	909.235	1.26369	116.502	118.099	115.303	110.056	124.434	109.069	368.875	341.588	309.505
3-methylbutan-1-ol	C123513	C5H12O	88.1	731	222.234	1.48826	1752.64	1913.78	1542.78	2651.89	2797.47	2517.95	494.894	526.151	513.503
3-Methylbutanal	C590863	C5H10O	86.1	658.7	173.618	1.41089	869.514	751.332	626.501	467.965	516.125	512.506	299.631	310.895	306.737
3-Octanone D	C106683	C8H16O	128.2	990.7	572.555	1.71809	23.3894	30.588	29.9183	96.2998	103.81	101.924	42.7668	43.1476	30.1596
3-Octanone M	C106683	C8H16O	128.2	991.2	573.358	1.30758	91.2976	110.599	98.9692	239.34	233.16	231.777	50.5177	55.5835	44.0681
6-Methyl-5-hepten-2-one	C110930	C8H14O	126.2	992.4	575.635	1.17731	374.757	369.954	379.654	451.952	478.005	429.791	624.003	578.973	568.283
alpha-Phellandrene	C99832	C10H16	136.2	993.6	577.939	1.21878	56.2341	50.4574	70.3935	50.1019	57.5038	55.9961	229.241	224.267	223.197
amyl acetate D	C628637	C7H14O2	130.2	916.1	433.442	1.764	1923.53	1106.56	1575.11	74.1801	57.5482	60.6556	2016.78	2062.15	2047.8
amyl acetate M	C628637	C7H14O2	130.2	916.7	434.541	1.31285	764.806	572.873	685.938	171.937	140.165	171.876	509.865	505.536	477.287
Benzaldehyde D	C100527	C7H6O	106.1	955	505.944	1.46953	171.454	159.618	653.157	157.571	119.219	128.983	267.043	237.48	223.899
Benzaldehyde M	C100527	C7H6O	106.1	955	505.944	1.14839	562.875	541.196	959.967	605.454	606.956	565.963	620.312	534.708	490.675
Butyl acetate	C123864	C6H12O2	116.2	804.6	289.538	1.61954	2506.98	1664.27	1070.35	573.019	391.744	615.325	10509.9	10322.8	10346.9
ethyl 2-methylbutyrate	C7452791	C7H14O2	130.2	844	334.251	1.65277	27.633	30.9054	23.6465	139.387	177.498	141.044	191.841	172.984	168.017
ethyl acetate	C141786	C4H8O2	88.1	605.8	150.027	1.33841	80991	80771.6	81133.2	73682.3	69269.9	75745.3	108277	113330	113997
ethyl butyrate	C105544	C6H12O2	116.2	793	276.356	1.56065	120.892	95.6618	87.5617	85.1812	97.5472	89.8185	9217.93	9047.48	9107.84
Ethyl hexanoate D	C123660	C8H16O2	144.2	1009.2	607.007	1.79623	91.4594	103.273	96.5728	77.5287	94.9286	83.7497	4922.17	4281.57	4267.27
ethyl hexanoate M	C123660	C8H16O2	144.2	1011	610.302	1.34063	1191.9	1320.75	1294.01	1097.18	1024.76	1163.78	2260.83	2356.79	2366.07
Ethyl lactate	C97643	C5H10O3	118.1	844.9	335.177	1.53478	30.1722	20.19	19.8313	22.999	24.3447	21.3421	310.648	337.433	332.504
Ethyl pentanoate	C539822	C7H14O2	130.2	901.3	405.905	1.68137	49.41	24.9478	15.7178	15.6003	16.3843	17.4666	135.467	119.473	118.985
ethyl propanoate	C105373	C5H10O2	102.1	705.4	200.94	1.45255	6054.14	5797.34	5156.76	5267.05	5400.43	5357.77	6306.41	6623.27	6695.82
ethyl-2-methylpropanoate	C97621	C6H12O2	116.2	750.6	238.502	1.56531	318.234	300.294	234.462	243.546	270.579	291.943	734.304	772.954	771.97
ethylpyrazine	C13925003	C6H8N2	108.1	923.3	446.836	1.5138	63.2392	66.1085	61.5094	24.7637	24.8113	30.1342	149.592	155.816	149.522
isoamyl acetate	C123922	C7H14O2	130.2	877.3	371.926	1.74845	19397.3	19716.6	15730.1	12082.3	10627.2	12372.5	12258.4	13139.8	13172.4
isobutyl acetate	C110190	C6H12O2	116.2	768.3	253.199	1.6155	3241.3	3288.18	2100.79	3459.35	4567.27	3682.56	2148.07	2470.35	2488.22
Limonene D	C138863	C10H16	136.2	1033.9	653.05	1.29495	191.048	196.256	251.681	209.254	244.838	211.968	137.27	130.567	126.694
Limonene M	C138863	C10H16	136.2	1034.4	653.972	1.21703	371.065	357.3	508.783	409.166	474.723	412.978	431.083	437.142	433.032
Maltol D	C118718	C6H6O3	126.1	1092.3	762.012	1.60266	60.8682	57.9259	43.7698	51.7461	38.0502	51.2731	83.1752	75.6052	65.2801
Maltol M	C118718	C6H6O3	126.1	1091.5	760.659	1.21276	105.736	108.234	106.225	103.394	79.4077	103.6	471.656	453.987	448.553
methyl 3-methylbutanoate	C556241	C6H12O2	116.2	765.8	251.078	1.53391	219.884	217.563	206.813	274.505	270.033	284.586	174.136	180.043	173.146
methyl benzoate	C93583	C8H8O2	136.1	1054.9	692.207	1.20739	87.7173	86.0414	85.9779	80.544	60.6048	72.8501	274.81	276.918	269.138
Methyl salicylate	C119368	C8H8O3	152.1	1192.8	949.699	1.19979	329.648	493.278	332.879	409.633	528.954	536.759	615.928	1156.18	1148.72
phenylacetaldehyde	C122781	C8H8O	120.2	991.4	573.768	1.53538	115.407	171.007	150.379	307.423	326.429	326.962	212.415	210.066	204.978

## Sheet: NG
Compounds	CAS#	molecular formula	MW	RI	Rt [sec]	Dt [a.u.]	[+] [nitrogen] NG6	[+] [nitrogen] NG6	[+] [nitrogen] NG6	[+] [nitrogen] NG8	[+] [nitrogen] NG8	[+] [nitrogen] NG8	[+] [nitrogen] NG10	[+] [nitrogen] NG10	[+] [nitrogen] NG10
(E)-2-Hexen-1-ol	C928950	C6H12O	100.2	902.3	407.734	1.51487	27.2998	15.9717	18.0919	20.7549	18.2855	18.4633	256.734	261.133	260.517
(E)-2-octenal	C2548870	C8H14O	126.2	1035	655.16	1.82104	37.7328	39.1674	48.0293	36.4886	38.904	33.5621	533.429	478.211	552.864
1-propanol	C71238	C3H8O	60.1	580.1	138.542	1.11011	359.982	505.546	535.067	519.578	486.263	478.595	266.085	275.546	277.016
2-heptanone D	C110430	C7H14O	114.2	893.1	390.601	1.63177	85.2987	85.1812	97.1505	94.5668	106.622	94.8652	4800.37	4462.8	3802.08
2-heptanone M	C110430	C7H14O	114.2	894.3	392.798	1.26173	129.84	132.144	152.642	110.377	137.86	146.189	914.95	883.549	940.494
2-hexanol	C626937	C6H14O	102.2	768.4	253.22	1.5696	89.2598	95.9983	206.581	55.7993	51.0668	65.6737	334.151	329.714	361.061
2-Methyl-1-propanol	C78831	C4H10O	74.1	621	156.782	1.36365	2569.02	4148.39	4577.58	3363.47	2942.71	3366.96	1405.05	1298.36	1248.43
2-Methylbutanoic acid M	C116530	C5H10O2	102.1	846.8	337.429	1.20282	142.545	137	158.139	141.546	94.4525	143.104	131.112	133.522	134.22
2-Methylbutanol	C137326	C5H12O	88.1	766.1	251.358	1.47465	651.417	763.635	752.621	482.432	560.38	631.034	2117.04	1977.21	1790.25
2-Methylisoborneol	C2371428	C11H20O	168.3	1171.1	909.235	1.26369	145.726	90.6532	82.6388	87.0095	96.5664	112.9	223.089	208.632	246.018
2-nonanone M	C821556	C9H18O	142.2	1100.4	777.192	1.40774	63.3503	73.6881	67.0353	75.7861	73.5199	65.7213	186.233	184.63	169.918
2-pentanone	C107879	C5H10O	86.1	686.8	186.181	1.37047	74.9196	117.086	119.143	45.8075	55.8406	59.3923	703.554	688.906	620.747
2-Propanone	C67641	C3H6O	58.1	520.3	111.855	1.1139	1799.51	2252.3	2177.03	1768.98	1603.71	1693.85	979.687	985.699	1019.94
3-methylbutan-1-ol	C123513	C5H12O	88.1	731	222.234	1.48826	5979.05	6856.93	7105.21	5940.95	6329.48	6470.34	1612.26	1573.58	1480.61
3-Methylbutanal	C590863	C5H10O	86.1	658.7	173.618	1.41089	25.5763	27.906	43.3317	22.1007	23.5449	26.8935	165.265	163.96	162.304
3-Octanone M	C106683	C8H16O	128.2	991.2	573.358	1.30758	172.308	187.34	282.183	180.196	206.073	260.581	103.597	101.645	98.0931
3-Pentanone D	C96220	C5H10O	86.1	694	191.444	1.35447	844.693	790.915	751.161	508.329	511.744	555.07	3033.85	2964.25	2853.44
6-Methyl-5-hepten-2-one	C110930	C8H14O	126.2	992.4	575.635	1.17731	369.843	459.008	530.055	397.794	394.604	485.806	522.33	511.621	562.668
alpha-Phellandrene	C99832	C10H16	136.2	993.6	577.939	1.21878	78.7475	93.0274	96.687	56.5135	69.0731	79.0236	267.008	236.195	275.143
alpha-pinene	C80568	C10H16	136.2	974	541.289	1.21564	53.7775	69.746	62.6996	44.9473	59.8811	68.9588	79.4775	82.442	79.7092
amyl acetate D	C628637	C7H14O2	130.2	916.1	433.442	1.764	32.4258	31.4577	31.226	30.4357	29.4708	31.9465	2002.17	1900	1947.94
amyl acetate M	C628637	C7H14O2	130.2	916.7	434.541	1.31285	82.2421	52.4063	49.848	41.8273	37.4693	46.3534	630.38	639.159	716.231
Benzaldehyde D	C100527	C7H6O	106.1	955	505.944	1.46953	52.2031	53.7076	60.9476	62.3917	55.9802	56.2405	216.303	206.673	266.17
Benzaldehyde M	C100527	C7H6O	106.1	955	505.944	1.14839	358.344	201.503	180.792	174.232	159.085	154.708	534.518	514.331	591.898
Butyl acetate	C123864	C6H12O2	116.2	804.6	289.538	1.61954	217.389	58.1576	62.1347	66.9877	98.0265	62.3251	10843.4	10771.4	10867.3
Butyl propanoate D	C590012	C7H14O2	130.2	909.3	420.78	1.72179	14.4577	14.4608	12.4009	18.7394	13.2674	11.0329	93.5099	82.2706	83.4768
butyl propanoate M	C590012	C7H14O2	130.2	909.6	421.354	1.2867	17.911	29.3184	35.9268	28.8169	25.5826	30.1881	46.8105	46.474	56.1326
ethyl 2-methylbutyrate	C7452791	C7H14O2	130.2	844	334.251	1.65277	17.1651	24.4622	43.8999	31.6958	46.0868	62.1632	159.555	153.35	181.03
ethyl acetate	C141786	C4H8O2	88.1	605.8	150.027	1.33841	22166.1	9798.01	8166.14	7884.25	10532.8	11123.8	69365.4	69486.4	65037.2
ethyl butyrate	C105544	C6H12O2	116.2	793	276.356	1.56065	127.332	126.313	157.854	106.714	121.454	119.74	9598.59	9625.73	9749.07
Ethyl hexanoate D	C123660	C8H16O2	144.2	1009.2	607.007	1.79623	85.0035	102.705	86.2858	113.027	97.6424	232.161	5202.45	4787.62	5527.42
ethyl hexanoate M	C123660	C8H16O2	144.2	1011	610.302	1.34063	484.314	136.807	126.444	106.193	88.3997	115.617	2117.82	2058.68	2149.46
Ethyl lactate	C97643	C5H10O3	118.1	844.9	335.177	1.53478	21.8182	18.7331	25.5667	15.3305	15.1623	16.981	163.567	158.358	125.355
Ethyl pentanoate	C539822	C7H14O2	130.2	901.3	405.905	1.68137	9.52841	30.4135	10.7885	15.0353	19.0568	12.7691	216.954	187.004	197.821
ethyl propanoate	C105373	C5H10O2	102.1	705.4	200.94	1.45255	54.463	77.1351	46.7153	49.1402	58.4687	53.4124	6080.42	5930.52	5777.97
ethyl-2-methylpropanoate	C97621	C6H12O2	116.2	750.6	238.502	1.56531	63.4963	100.75	106.777	52.1968	62.7028	82.2516	723.994	650.573	611.593
ethylpyrazine	C13925003	C6H8N2	108.1	923.3	446.836	1.5138	23.3894	23.656	21.5167	24.7986	20.228	21.0787	103.26	100.337	96.4998
isoamyl acetate	C123922	C7H14O2	130.2	877.3	371.926	1.74845	208.038	161.634	360.302	137.368	124.86	141.254	9041.61	8105.64	6505.55
isobutyl acetate	C110190	C6H12O2	116.2	768.3	253.199	1.6155	56.5198	76.6812	357.779	36.7774	36.3426	51.5461	1528.27	1187.13	1077.42
Limonene D	C138863	C10H16	136.2	1033.9	653.05	1.29495	400.904	566.677	560.672	357.487	482.854	552.883	127.627	122.578	136.848
Limonene M	C138863	C10H16	136.2	1034.4	653.972	1.21703	636.699	815.924	758.994	470.273	612.307	710.572	455.793	422.361	472.126
Linalool	C78706	C10H18O	154.3	1062.1	705.745	1.21707	57.7037	74.9006	76.5098	36.2727	45.7757	52.4094	136.423	123.165	142.564
Maltol M	C118718	C6H6O3	126.1	1091.5	760.659	1.21276	85.1241	60.3731	61.9379	55.2597	58.329	53.3997	95.1127	107.964	116.35
methyl 3-methylbutanoate	C556241	C6H12O2	116.2	765.8	251.078	1.53391	219.16	303.005	475.176	157.057	160.45	207.619	207.162	216.332	217.328
methyl benzoate	C93583	C8H8O2	136.1	1054.9	692.207	1.20739	52.711	53.1046	54.9741	22.0848	29.9532	32.9781	160.434	156.641	168.223
Methyl salicylate	C119368	C8H8O3	152.1	1192.8	949.699	1.19979	623.8	357.804	363.952	260.206	174.743	165.716	747.625	770.846	644.609
phenylacetaldehyde	C122781	C8H8O	120.2	991.4	573.768	1.53538	124.177	62.9186	59.0209	43.2683	43.8935	48.1055	246.977	258.626	230.799
Propyl butyrate	C105668	C7H14O2	130.2	915.3	432.035	1.68986	63.5217	63.5471	41.9987	47.0993	39.7419	49.6576	437.92	403.98	338.786

## Sheet: DZ
Compounds	CAS#	molecular formula	MW	RI	Rt [sec]	Dt [a.u.]	[+] [nitrogen] DZ6	[+] [nitrogen] DZ6	[+] [nitrogen] DZ6	[+] [nitrogen] DZ8	[+] [nitrogen] DZ8	[+] [nitrogen] DZ8	[+] [nitrogen] DZ10	[+] [nitrogen] DZ10	[+] [nitrogen] DZ10
(E)-2-Hexen-1-ol	C928950	C6H12O	100.2	902.3	407.734	1.51487	5.11017	6.14491	18.0856	42.5002	28.4297	22.5165	364.26	365.025	569.591
1-octen-3-one	C4312996	C8H14O	126.2	979.5	551.692	1.2718	13.5499	11.8074	22.5609	96.6045	108.812	116.636	36.4949	39.1389	37.8185
2,4,5-Trimethyl-thiazole	C13623115	C6H9NS	127.2	955.3	506.511	1.56675	44.7759	46.7787	64.1311	895.22	1032.76	1218.12	119.381	80.1917	59.0336
2-heptenal ( E)	C18829555	C7H12O	112.2	954.3	504.555	1.25426	21.3802	25.7984	36.0093	164.037	187.959	243.625	54.7773	46.9406	53.2061
2-hexanol	C626937	C6H14O	102.2	768.4	253.22	1.5696	139.8	140.511	144.478	32.2608	41.1702	33.6192	375.772	408.401	391.633
2-Hexen-1-ol	C2305217	C6H12O	100.2	849.3	340.218	1.17979	23.4687	24.9097	35.038	684.24	715.028	725.654	44.011	43.3889	35.9141
2-Methyl-1-propanol	C78831	C4H10O	74.1	621	156.782	1.36365	5084.12	5086.66	5182.28	355.198	224.549	453.171	1688.84	1751.76	1749.84
2-Methylbutanol	C137326	C5H12O	88.1	766.1	251.358	1.47465	339.522	337.697	340.836	43.3508	44.8838	51.3335	891.811	867.984	1426.76
2-Methylisoborneol	C2371428	C11H20O	168.3	1171.1	909.235	1.26369	34.2413	38.2025	95.4492	89.9296	86.4508	85.086	592.288	658.806	616.278
3-methylbutan-1-ol	C123513	C5H12O	88.1	731	222.234	1.48826	7386.72	7369.65	7360.97	821.57	266.272	314.022	1627.17	1853.41	1544.04
3-Methylbutanal	C590863	C5H10O	86.1	658.7	173.618	1.41089	45.5313	43.9919	46.1788	50.8605	17.5365	115.741	103.305	100.004	112.456
3-Pentanone M	C96220	C5H10O	86.1	696	193.097	1.10848	429.537	439.373	449.388	64.8961	51.8381	75.8909	84.4385	89.5645	60.4746
6-Methyl-5-hepten-2-one	C110930	C8H14O	126.2	992.4	575.635	1.17731	613.58	620.531	645.891	487.657	469.311	506.574	1060.6	1127.47	969.038
alpha-Phellandrene	C99832	C10H16	136.2	993.6	577.939	1.21878	52.7681	53.7806	59.9922	90.7929	81.4898	108.504	266.589	267.884	303.373
amyl acetate D	C628637	C7H14O2	130.2	916.1	433.442	1.764	12.3501	13.9593	27.8552	30.0834	27.1188	37.9772	1171.48	1186	1566.46
amyl acetate M	C628637	C7H14O2	130.2	916.7	434.541	1.31285	40.9607	42.8906	57.6593	66.045	61.3856	60.6302	626.46	611.748	529.033
Benzaldehyde D	C100527	C7H6O	106.1	955	505.944	1.46953	132.531	141.682	177.421	5101.15	5397.06	4752.12	881.492	406.903	387.754
Benzaldehyde M	C100527	C7H6O	106.1	955	505.944	1.14839	145.031	153.277	184.893	2158.49	2136.24	2133.3	869.596	598.341	493.078
Butyl acetate	C123864	C6H12O2	116.2	804.6	289.538	1.61954	34.4096	48.5213	79.6426	801.221	725.94	788.811	9197.14	8956.27	9196.23
ethyl 2-methylbutyrate	C7452791	C7H14O2	130.2	844	334.251	1.65277	18.2443	19.1203	26.9221	14.7306	15.5749	18.0443	383.339	421.872	384.463
ethyl acetate	C141786	C4H8O2	88.1	605.8	150.027	1.33841	8552.44	8571.55	8974.99	7846.41	7265.84	7812.71	56458.1	56449.2	73729.1
ethyl butyrate	C105544	C6H12O2	116.2	793	276.356	1.56065	122.955	125.501	171.162	1810.32	1834.42	1606.32	10179.8	10255.1	10317.8
Ethyl hexanoate D	C123660	C8H16O2	144.2	1009.2	607.007	1.79623	97.0521	99.8484	118.182	120.457	127.431	105.308	7862.26	8055.83	7883.45
ethyl hexanoate M	C123660	C8H16O2	144.2	1011	610.302	1.34063	71.1901	84.2227	122.689	308.051	269.922	305.49	2272.5	2211.86	2026.33
Ethyl pentanoate	C539822	C7H14O2	130.2	901.3	405.905	1.68137	5.034	5.59263	14.8163	22.7419	23.2116	19.6694	341.731	357.798	345.889
ethyl propanoate	C105373	C5H10O2	102.1	705.4	200.94	1.45255	77.0716	79.0014	84.5623	84.6258	71.1393	129.624	5486.89	5515.36	5968.48
ethyl-2-methylpropanoate	C97621	C6H12O2	116.2	750.6	238.502	1.56531	99.4231	97.5472	97.7313	48.8101	45.8265	44.2554	766.771	823.176	860.306
ethylpyrazine	C13925003	C6H8N2	108.1	923.3	446.836	1.5138	6.90985	7.82396	20.3582	27.5346	20.2249	19.8535	112.5	124.983	178.447
hexanal	C66251	C6H12O	100.2	790.4	273.455	1.25514	72.1138	66.2101	67.8701	441.246	460.728	427.582	26.1889	27.249	21.1929
isoamyl acetate	C123922	C7H14O2	130.2	877.3	371.926	1.74845	340.747	345.426	374.392	136.81	143.618	114.154	6925.19	7347.54	10841.1
isobutyl acetate	C110190	C6H12O2	116.2	768.3	253.199	1.6155	264.463	268.605	270.138	11.4868	10.36	12.1343	445.582	464.94	703.973
Limonene D	C138863	C10H16	136.2	1033.9	653.05	1.29495	401.095	402.482	410.112	435.041	387.215	494.227	127.339	131.487	124.504
Limonene M	C138863	C10H16	136.2	1034.4	653.972	1.21703	532.122	532.093	534.4	631.145	556.704	706.042	356.989	368.866	375.173
Linalool	C78706	C10H18O	154.3	1062.1	705.745	1.21707	53.1585	54.2853	63.1091	90.831	74.7704	90.5898	113.836	127.097	152.08
Maltol D	C118718	C6H6O3	126.1	1092.3	762.012	1.60266	17.9523	19.7043	42.0272	38.0756	38.5453	42.4811	221.537	247.656	238.525
Maltol M	C118718	C6H6O3	126.1	1091.5	760.659	1.21276	57.7545	54.6503	73.1739	106.571	105.12	95.2746	828.775	861.363	794.035
methyl benzoate	C93583	C8H8O2	136.1	1054.9	692.207	1.20739	45.1727	42.8937	57.7672	55.3391	62.5282	79.9441	198.773	216.919	292.245
Methyl salicylate	C119368	C8H8O3	152.1	1192.8	949.699	1.19979	454.739	470.092	505.32	297.139	162.773	116.617	342.829	441.878	955.285
Nonanal	C124196	C9H18O	142.2	1106.1	787.759	1.47369	48.7149	56.5484	68.0161	190.603	206.178	180.1	96.8997	94.7636	93.5702
Octanal	C124130	C8H16O	128.2	1009.9	608.339	1.40676	20.1931	21.1676	39.0659	139.695	153.997	141.339	66.1593	61.8744	55.8501
pentanal D	C110623	C5H10O	86.1	694.1	191.548	1.42316	27.1728	27.6806	33.4637	866.191	959.745	766.571	68.5081	69.8888	78.4206
pentanal M	C110623	C5H10O	86.1	694.5	191.892	1.18296	240.813	229.044	217.376	785.024	822.154	765.368	56.6912	53.3331	38.9357
phenylacetaldehyde	C122781	C8H8O	120.2	991.4	573.768	1.53538	19.4314	20.9549	34.143	31.9783	28.2964	40.9195	132.214	134.248	229.26

## Sheet: CN
Compounds	CAS#	molecular formula	MW	RI	Rt [sec]	Dt [a.u.]	[+] [nitrogen] CN6	[+] [nitrogen] CN6	[+] [nitrogen] CN6	[+] [nitrogen] CN8	[+] [nitrogen] CN8	[+] [nitrogen] CN8	[+] [nitrogen] CN10	[+] [nitrogen] CN10	[+] [nitrogen] CN10
1-octen-3-ol	C3391864	C8H16O	128.2	982.5	557.24	1.15661	195.52	144.139	119.245	119.451	94.0177	115.363	70.184	68.7366	84.2036
1-propanol	C71238	C3H8O	60.1	580.1	138.542	1.11011	356.173	316.672	250.37	602.756	556.723	590.676	386.025	377.15	385.698
2-hexanol	C626937	C6H14O	102.2	768.4	253.22	1.5696	126.294	85.6097	99.8357	34.9142	41.5003	31.9814	87.1174	82.9816	95.8904
2-Methyl-1-propanol	C78831	C4H10O	74.1	621	156.782	1.36365	5891.34	6460.42	7122.38	2781.05	3190.63	2745.11	2390.38	2397.05	2418.35
2-Methylbutanoic acid D	C116530	C5H10O2	102.1	844.5	334.793	1.47419	309.689	297.26	254.106	193.784	146.767	176.05	118.899	116.982	132.185
2-Methylbutanoic acid M	C116530	C5H10O2	102.1	846.8	337.429	1.20282	267.132	268.268	200.208	163.164	78.1412	151.252	59.9985	58.0909	69.7555
2-Propanone	C67641	C3H6O	58.1	520.3	111.855	1.1139	592.311	667.725	667.275	1668.94	1221.39	1608.11	1304.8	1279.63	1305.62
3-methylbutan-1-ol	C123513	C5H12O	88.1	731	222.234	1.48826	7053.33	7319.94	7416.98	6095.41	6277.35	6099.41	6793.6	6792.27	6788.05
3-Octanone M	C106683	C8H16O	128.2	991.2	573.358	1.30758	96.4712	119.584	115.769	89.7867	88.9456	75.0688	98.3058	96.4617	105.901
3-Pentanone D	C96220	C5H10O	86.1	694	191.444	1.35447	209.768	215.884	193.593	93.9542	95.3857	87.7903	696.161	680.187	716.155
3-Pentanone M	C96220	C5H10O	86.1	696	193.097	1.10848	139.27	139.111	100.388	267.472	258.642	249.926	547.763	541.447	558.46
6-Methyl-5-hepten-2-one	C110930	C8H14O	126.2	992.4	575.635	1.17731	137.73	151.582	107.234	92.6402	101.639	85.1876	179.618	177.199	194.701
alpha-Phellandrene	C99832	C10H16	136.2	993.6	577.939	1.21878	58.0846	60.9222	54.079	44.1856	44.249	39.9102	30.4928	29.6073	30.5627
alpha-pinene	C80568	C10H16	136.2	974	541.289	1.21564	105.781	94.7477	70.1903	70.7013	75.4274	68.2066	47.8325	46.8898	53.0411
Benzaldehyde M	C100527	C7H6O	106.1	955	505.944	1.14839	193.723	114.969	109.669	130.386	90.1867	118.804	70.6982	66.1974	79.1474
ethyl 2-methylbutyrate	C7452791	C7H14O2	130.2	844	334.251	1.65277	23.583	33.3558	30.6357	25.6334	18.6252	7.03998	44.0903	43.1857	57.2181
ethyl acetate	C141786	C4H8O2	88.1	605.8	150.027	1.33841	6431.84	3060.27	2961.38	1653.96	1698.98	1647.23	9040.44	9032.1	9049.53
ethyl propanoate	C105373	C5H10O2	102.1	705.4	200.94	1.45255	41.3956	43.0461	29.1947	20.774	21.6087	8.64921	65.8705	64.9214	71.6758
Hexyl acetate	C142927	C8H16O2	144.2	1042.9	669.943	1.41084	32.3496	29.5248	27.7473	31.2895	35.3554	26.5475	23.1418	22.3134	27.4585
isoamyl acetate	C123922	C7H14O2	130.2	877.3	371.926	1.74845	1458.81	651.379	1458.99	64.9849	54.5678	34.2413	319.656	317.818	337.932
isobutyl acetate	C110190	C6H12O2	116.2	768.3	253.199	1.6155	149.976	68.1843	145.208	26.6205	27.887	19.133	331.431	329.743	329.127
Limonene D	C138863	C10H16	136.2	1033.9	653.05	1.29495	416.927	475.364	390.11	353.742	368.571	354.729	279.558	278.035	292.559
Limonene M	C138863	C10H16	136.2	1034.4	653.972	1.21703	618.484	666.589	532.702	467.06	468.022	464.344	345.972	344.816	360.769
Linalool	C78706	C10H18O	154.3	1062.1	705.745	1.21707	75.9893	81.858	62.4267	51.946	37.7106	37.1265	46.8295	45.7408	49.6576
methyl 3-methylbutanoate	C556241	C6H12O2	116.2	765.8	251.078	1.53391	385.955	317.97	427.696	206.064	211.856	192.787	407.944	406.189	415.73

## Sheet: GC
Compounds	CAS#	molecular formula	MW	RI	Rt [sec]	Dt [a.u.]	[+] [nitrogen] GC6	[+] [nitrogen] GC6	[+] [nitrogen] GC6	[+] [nitrogen] GC8	[+] [nitrogen] GC8	[+] [nitrogen] GC8	[+] [nitrogen] GC10	[+] [nitrogen] GC10	[+] [nitrogen] GC10
( E) -2-nonenal	C18829566	C9H16O	140.2	1167	901.514	1.40456	114.706	134.15	142.688	93.8336	66.8703	63.6042	186.02	261.65	226.784
(E)-2-Hexen-1-ol	C928950	C6H12O	100.2	902.3	407.734	1.51487	44.5347	50.0194	45.8043	24.1384	18.2221	17.1873	93.7892	101.604	100.931
(E)-2-octenal	C2548870	C8H14O	126.2	1035	655.16	1.82104	52.0571	59.8811	53.168	42.005	16.5398	14.7846	285.938	352.869	340.461
(E)-3-hexen-1-ol	C928972	C6H12O	100.2	864.6	357.634	1.52914	58.4369	62.4267	51.508	21.1072	17.0762	16.5938	330.927	412.578	261.457
1-octen-3-ol	C3391864	C8H16O	128.2	982.5	557.24	1.15661	364.797	410.534	387.723	307.407	299.174	296.631	246.031	197.945	283.599
2-Methylbutanol	C137326	C5H12O	88.1	766.1	251.358	1.47465	1725.24	1761.69	1646.95	443.963	445.607	444.563	2065.83	1952.54	2469.79
3-methylbutan-1-ol	C123513	C5H12O	88.1	731	222.234	1.48826	1379.97	1292.31	1464.89	1053.82	1054.21	1052.28	1206.1	1278.1	1137.6
3-Methylbutanal	C590863	C5H10O	86.1	658.7	173.618	1.41089	471.285	434.825	338.43	208.079	206.14	205.585	655.175	956.815	534.55
3-Octanone M	C106683	C8H16O	128.2	991.2	573.358	1.30758	261.739	215.132	209.285	137.143	129.122	126.866	133.639	104.968	114.817
6-Methyl-5-hepten-2-one	C110930	C8H14O	126.2	992.4	575.635	1.17731	640.222	640.626	668.547	206.188	196.139	188.854	918.549	918.286	917.273
alpha-Phellandrene	C99832	C10H16	136.2	993.6	577.939	1.21878	100.572	104.987	119.375	106.479	100.445	99.5373	151.125	174.933	201.725
amyl acetate D	C628637	C7H14O2	130.2	916.1	433.442	1.764	816.327	950.889	706.734	273.267	273.426	272.001	1672	1814.19	1672
amyl acetate M	C628637	C7H14O2	130.2	916.7	434.541	1.31285	623.086	655.391	565.414	503.889	483.007	474.24	620.896	613.446	576.361
Benzaldehyde D	C100527	C7H6O	106.1	955	505.944	1.46953	181.218	226.568	325.325	213.059	207.226	205.397	327.127	262.558	402.114
Benzaldehyde M	C100527	C7H6O	106.1	955	505.944	1.14839	579.71	676.06	718.999	558.358	525.424	510.307	689.166	612.25	660.669
Benzyl acetate D	C140114	C9H10O2	150.2	1168.9	904.987	1.76778	105.498	179.345	142.914	112.446	85.1876	80.1853	346.114	720.487	631.015
Benzyl acetate M	C140114	C9H10O2	150.2	1168.2	903.709	1.32639	195.663	289.725	281.012	144.523	115.868	112.589	418.415	569.191	532.668
Butyl acetate	C123864	C6H12O2	116.2	804.6	289.538	1.61954	1255.67	1345.64	1134.25	229.412	209.996	207.333	7114.3	7412.66	7051.84
Butyl propanoate D	C590012	C7H14O2	130.2	909.3	420.78	1.72179	26.4206	22.3388	18.7204	13.4102	6.71623	5.88146	443.382	623.476	397.407
butyl propanoate M	C590012	C7H14O2	130.2	909.6	421.354	1.2867	22.0277	19.8599	20.1709	20.9168	12.6675	9.98547	173.736	212.615	155.724
cuminalcohol	C536607	C10H14O	150.2	1296	1142.27	1.32661	225.651	326.404	294.644	247.39	165.443	158.974	418.327	782.714	786.957
ethyl 2-methylbutyrate	C7452791	C7H14O2	130.2	844	334.251	1.65277	170.642	261.479	171.54	18.2125	7.30342	6.38296	62.4997	67.1718	62.0331
ethyl acetate	C141786	C4H8O2	88.1	605.8	150.027	1.33841	52437.9	54380.4	52001	32844.2	33282.2	33198.1	64472	61948.2	68015.5
ethyl butyrate	C105544	C6H12O2	116.2	793	276.356	1.56065	433.933	427.293	438.402	125.59	87.3618	84.7019	3645.04	3818.62	3608.94
Ethyl lactate	C97643	C5H10O3	118.1	844.9	335.177	1.53478	32.4829	34.5492	32.1592	17.2794	10.1886	9.34749	39.9736	61.7347	42.9191
ethyl propanoate	C105373	C5H10O2	102.1	705.4	200.94	1.45255	8703.49	8724.56	8307.18	2862.54	2864.3	2876.11	9521.5	10168.1	8909.98
ethyl-2-methylpropanoate	C97621	C6H12O2	116.2	750.6	238.502	1.56531	1611.97	1921.56	1611.16	38.5834	29.5248	31.6672	1053.73	1705.77	780.917
Hexyl acetate	C142927	C8H16O2	144.2	1042.9	669.943	1.41084	87.2602	163.424	200.29	140.082	127.043	125.247	172.159	229.971	267.195
isoamyl acetate	C123922	C7H14O2	130.2	877.3	371.926	1.74845	12783.6	13075.1	12372.6	12817.8	12830.3	12868.5	18392.2	19802.1	17454.7
isobutyl acetate	C110190	C6H12O2	116.2	768.3	253.199	1.6155	1687.68	1823.37	1459.35	216.519	202.277	200.935	6936.24	8341.36	5094.72
Limonene D	C138863	C10H16	136.2	1033.9	653.05	1.29495	440.161	442.1	496.039	481.68	478.338	476.935	312.816	326.829	364.974
Limonene M	C138863	C10H16	136.2	1034.4	653.972	1.21703	654.652	706.61	766.342	670.223	673.245	673.302	668.627	725.296	788.624
Linalool	C78706	C10H18O	154.3	1062.1	705.745	1.21707	108.228	124.898	142.599	121.943	113.043	108.742	181.459	201.655	211.123
methyl benzoate	C93583	C8H8O2	136.1	1054.9	692.207	1.20739	100.575	107.022	117.401	116.401	108.529	106.695	158.507	156.267	175.958
Methyl salicylate	C119368	C8H8O3	152.1	1192.8	949.699	1.19979	993.643	1385.82	1388.4	623.381	575.796	573.723	2492.77	3351.74	3350.71
phenylacetaldehyde	C122781	C8H8O	120.2	991.4	573.768	1.53538	181.538	178.697	167.76	51.143	46.2995	44.4141	160.171	144.021	205.032
